# Supplementary material for: ADHD and its neurocognitive substrates: A two sample Mendelian randomization study
Source: Transl Psychiatry. 2022 Sep 9;12:378. doi: 10.1038/s41398-022-02139-x (PMC9463186; doi:10.1038/s41398-022-02139-x)
Supplement: Supplementary file 1 — Trait definitions and the origin of the summary GWAS data [file 41398_2022_2139_MOESM1_ESM.xlsx]

## Sheet: Brain phenotype
Phenotype	Cohort	Definition	Number of independent GWAS variants (Pvalue<5X10-8)*	Sample size	Links	Addiontal Notes
Total brain volume and related metrics			20	47316	https://www.nature.com/articles/s41467-020-19378-5	Brain volume are related measures
	UK Biobank	Brain Volume = white matter volume + gray matter volume + cerebrospinal fluid volume (UKB field codes 25008, 25006, and 25004, respectively)		17062
	ENIGMA - ICV	The ICV was calculated as: 1/(determinant of a rotation-translation matrix obtained after affine registration to a common study template and multiplied by the template volume (1,948,105 mm3))		11373
	HC GWAS	Head circumference (HC)		18881
Left Amygdala volume	UK Biobank	Volume of Amygdala in the left hemisphere generated by subcortical volumetric segmentation (aseg)	13	33224	https://www.nature.com/articles/s41593-021-00826-4
Right Caudate volume		Volume of Caudate in the right hemisphere generated by subcortical volumetric segmentation (aseg)	29
Right Putamen volume		Volume of Putamen in the right hemisphere generated by subcortical volumetric segmentation (aseg)	33
Right area of latera lorbitofrontal		Area of lateralorbitofrontal cortex in the right hemisphere generated by parcellation of the white surface using DKT parcellation	16
Right area of superiorfrontal		Area of superiorfrontal cortex in the right hemisphere generated by parcellation of the white surface using DKT parcellation	12
Thickness of right fusiform		Mean thickness of fusiform cortex in the right hemisphere generated by parcellation of the white surface using DKT parcellation	8
Thickness of right precentral		Mean thickness of precentral cortex in the right hemisphere generated by parcellation of the white surface using DKT parcellation	10
Right Sagittal stratum		Mean fractional anisotropy (FA) in right sagittal stratum on FA skeleton (from dMRI data)	21
Splenium of the corpus callosum		Mean FA in splenium of corpus callosum on FA skeleton (from dMRI data)	29
Left tapetum		Mean FA (fractional anisotropy) in tapetum (left) on FA skeleton (from dMRI data)	19
Default mode/executive/salience (dorsolateral) component (ICA2)	UK Biobank	Triple_netwoks(Default_mode,Central_executive,Salience), dorsolateral (superior and middle) prefrontal cortex connecting with different posterior brain regions (mainly in the DMN, central executive and salience networks)	39	34691	https://www.biorxiv.org/content/10.1101/2020.07.30.229914v2
Default mode, salience/executive, attention networks (parietal) component (ICA3)		Triple_netwoks(Default_mode,Central_executive,Salience)|Attention, centered on Supramarginal and inferior parietal cortical regions,	25
Default mode, salience/executive, attention networks (angular) component (ICA4)		Triple_netwoks(Default_mode,Central_executive,Salience)|Attention, angular regions of the default mode network	25
Default mode/executive/salience (inferolateral) component (ICA6)		Triple_netwoks(Default_mode,Central_executive,Salience), dorsolateral (superior and middle) prefrontal cortex connecting with different posterior brain regions (mainly in the DMN, central executive and salience networks) , anterior brain node centered on inferior frontal regions.	18
* clumping (r2=0.01, with a 10,000 kb window).

## Sheet: Cognitive phenotypes
Phenotype	Cohort	Definition	Number of independent GWAS variants (Pvalue<5X10-8)*	Number of independent GWAS variants (Pvalue<1X10-5)*	Excluded phenotypes (due to lack of associated SNPs)	Sample size	Links
Childhood cognitive ability		General cognitive ability (g) - the first unrotated factor of a factor analysis of a rnage of cogntive tests- or intelligence quotient (IQ), derived from diverse tests that assess both verbal and non-verbal ability	0	6	no	12441	https://www.nature.com/articles/mp2012184
Intelligence (g)	UK Biobank (UKB), the Cognitive Genomics Consortium (COGENT), the Rotterdam Study (RS), the Generation R Study (GENR), the Swedish Twin Registry (STR), Spit for Science (S4S), the High-IQ/Health and Retirement Study (HiQ/HRS), the Twins Early Development Study (TEDS), the Danish Twin Registry (DTR), IMAGEN, the Brisbane Longitudinal Twin Study (BLTS), the Netherlands Study of Cognition, Environme…	Different measures of intelligence were assessed in each cohort but were all operationalized to index a common latent g factor underlying multiple dimensions of cognitive functioning. With the exception of HiQ/HRS, all cohorts extracted a single sum score, mean score, or factor score from a multidimensional set of cognitive performance tests and used this normally distributed score as the phenoty…	211	NA	no	269867	https://www.nature.com/articles/s41588-018-0152-6
Child Attention Network Test		Alerting (reaction time [RT] for no cue - RT for double cue trials)	0	3	yes	2897	https://journals.plos.org/plosone/article?id=10.1371/journal.pone.0163048
		Orienting (RT to central vs spatial cue)	0	3	yes
		Executive function (RT to incongruent - reaction time for congruent trials)	0	3	yes
		Median reaction time for correct responses	0	5	no
		Standard error or reaction time for correct response	0	5	yes
Reaction Time (RT) in adult	UK Biobank	Participants were presented with pairs of cards on the computer screen. The two cards could either be the same or different. If the two cards were identical, participants were to push a button box as quickly as possible. There were 12 trials in total. The first five were used as a practice. Of the remaining seven trials, four presented matching cards. The score is the mean time, in milliseconds, …		NA	no	330069	https://www.nature.com/articles/s41467-018-04362-x
Intraindividaul response time variability		A response selection variability factor; it predominantly contained response time tasks that required participants to select one response from competing response choices. (ICV factor 1)	0	3	yes	857	https://www.nature.com/articles/s41398-018-0262-z
		A selective attention variability factor; it comprised of response time tasks that necessitated participants to choose task-relevant from task-irrelevant stimuli, which did not map to a response alternative. (ICV factor2)	1	6	no
* clumping (r2=0.01, with a 10,000 kb window).
	0.27 kg/m2
#NAME?

## Sheet: Mental Health
Phenotype	Cohort	Definition	Number of GWAS variants (Pvalue<5X10-8)	Number of GWAS variants (Pvalue< 1X10-5)	Sample size	Links
Schizophrenia	PGC/CLOZUK	DSM-IV was used for diagnosing all schizophrenia cases in these samples, except for the trios (TAI-1 and TAI-2), for which DIGS was used	188	NA	35802	https://www.nature.com/articles/s41588-018-0059-2
Bipolar Disorder	PGC	Cases were required to meet international consensus criteria (DSM-IV, ICD-9 or ICD-10) for a lifetime diagnosis of BD	59	NA	413466	https://www.nature.com/articles/s41588-021-00857-4
Major Depression	PGC/UKBB	Cases were required to meet international consensus criteria (DSM-IV, ICD-9, or ICD-10) for a lifetime diagnosis of MDD. A “broad depression” phenotype based on self-reported help-seeking behaviour for nerves, anxiety, tension or depression in the population-sample UK Biobank	37	NA	480359	https://www.nature.com/articles/s41593-018-0326-7
Anxiety Disorders	PGC	Standardized assessment instruments were used to generate DSM-based AD diagnoses	1	21	17310	https://www.nature.com/articles/mp2015197
Autims Spectrum Diorders	PGC	Subjects were diagnosed with ASD in 2013 or earlier by a psychiatrist according to ICD10, including diagnoses of childhood autism (ICD10 code F84.0), atypical autism (F84.1), Asperger’s syndrome (F84.5), other pervasive. Individuals were assessed using the Autism Diagnostic Interview-Revised (ADI-R) [8] and Autism Diagnostic Observation Schedule (ADOS) developmental disorders (F84.8), and pervasi…	2	59	46350	https://www.nature.com/articles/s41588-019-0344-8
Tourette's Syndrome (TS)	PGC	Tourette’s diagnoses were based on DSM-IV-TR criteria or DSM-5 criteria for Tourette’s syndrome	1	37	14307	https://www.ncbi.nlm.nih.gov/pmc/articles/PMC6677250/
Obsessive Component Disorder	PGC	DSM-IV (Diagnostic and Statistical Manual of Mental Disorders, 4th edition), criteria for OCD	0	25	9725	https://pubmed.ncbi.nlm.nih.gov/28761083/
	0.27 kg/m2
#NAME?
