# Supplementary material for: ADHD and its neurocognitive substrates: A two sample Mendelian randomization study
Source: Transl Psychiatry. 2022 Sep 9;12:378. doi: 10.1038/s41398-022-02139-x (PMC9463186; doi:10.1038/s41398-022-02139-x)
Supplement: Supplementary file 2 — P-value threshold and number of IVs for each MR analysis [file 41398_2022_2139_MOESM2_ESM.xlsx]

## Sheet: Sheet1
Exposure	Outcome	Pvalue Thershold	Numeber of SNPs as IV
ADHD	Total brain volume and related metrics	5e-08	8
ADHD	Left Amygdala volume	5e-08	10
ADHD	Right Caudate volume	5e-08	10
ADHD	Right Putamen volume	5e-08	10
ADHD	Area of right lateral orbitofrontal cortex	5e-08	10
ADHD	Area of right superiorfrontal cortex	5e-08	10
ADHD	Thickness of right fusiform cortex	5e-08	10
ADHD	Thickness of right precentral cortex	5e-08	10
ADHD	Right Sagittal stratum	5e-08	10
ADHD	Splenium of the corpus callosum	5e-08	10
ADHD	Left tapetum	5e-08	10
ADHD	Default mode/executive/salience (dorsolateral) component (ICA2)	5e-08	9
ADHD	Default mode, salience/executive, attention networks (parietal) component (ICA3)	5e-08	9
ADHD	Default mode, salience/executive, attention networks (angular) component (ICA4)	5e-08	9
ADHD	Default mode/executive/salience (inferolateral) component (ICA6)	5e-08	8
ADHD	Childhood cognitive ability	5e-08	6
ADHD	Adult Intelligence (‘g’)	5e-08	5
ADHD	Reaction time in children	5e-08	4
ADHD	Reaction time in adults	5e-08	8
ADHD	Intra-individual response time variability : factor reflecting selective attention	5e-08	8
ADHD	Schizophrenia	5e-08	9
ADHD	Bipolar Disorder	5e-08	7
ADHD	Major Depression	5e-08	7
ADHD	Anxiety Disorders	5e-08	8
ADHD	Autism Spectrum Disorder	5e-08	6
ADHD	Tourette's Syndrome	5e-08	8
ADHD	Obsessive Component Disorder	5e-08	8
Total brain volume and related metrics	ADHD	5e-08	16
Left Amygdala volume	ADHD	5e-08	11
Right Caudate volume	ADHD	5e-08	24
Right Putamen volume	ADHD	5e-08	27
Area of right lateral orbitofrontal cortex	ADHD	5e-08	27
Area of right superiorfrontal cortex	ADHD	5e-08	28
Thickness of right fusiform cortex	ADHD	5e-08	4
Thickness of right precentral cortex	ADHD	5e-08	8
Right Sagittal stratum	ADHD	5e-08	15
Splenium of the corpus callosum	ADHD	5e-08	21
Left tapetum	ADHD	5e-08	17
Default mode/executive/salience (dorsolateral) component (ICA2)	ADHD	5e-08	30
Default mode, salience/executive, attention networks (parietal) component (ICA3)	ADHD	5e-08	19
Default mode, salience/executive, attention networks (angular) component (ICA4)	ADHD	5e-08	23
Default mode/executive/salience (inferolateral) component (ICA6)	ADHD	5e-08	13
Childhood cognitive ability	ADHD	1e-05	5
Adult Intelligence (‘g’)	ADHD	5e-08	180
Reaction time in children	ADHD	1e-05	5
Reaction time in adults	ADHD	5e-08	33
Intra-individual response time variability : factor reflecting selective attention	ADHD	1e-05	4
Schizophrenia	ADHD	5e-08	213
Bipolar Disorder	ADHD	5e-08	49
Major Depression	ADHD	5e-08	41
Anxiety Disorders	ADHD	1e-05	14
Autism Spectrum Disorder	ADHD	1e-05	50
Tourette's Syndrome	ADHD	1e-05	21
Obsessive Component Disorder	ADHD	1e-05	12
