# Supplementary material for: ADHD and its neurocognitive substrates: A two sample Mendelian randomization study
Source: Transl Psychiatry. 2022 Sep 9;12:378. doi: 10.1038/s41398-022-02139-x (PMC9463186; doi:10.1038/s41398-022-02139-x)
Supplement: Supplementary file 3 — Statistical power for MR analysis [file 41398_2022_2139_MOESM3_ESM.xlsx]

## Sheet: sTable
Exposure	Outcome	r2	Effect	Power
ADHD	Schizophrenia	0.00621	1.001	0.08
ADHD	Bipolar Disorder	0.00506	1.063	0.08
ADHD	Major Depression	0.00499	1.091	0.54
ADHD	Anxiety Disorder	0.0059	0.75	0.62
ADHD	Autism Spectrum Disorder	0.00697	1.424	0.93
ADHD	Tourette's Syndrome	0.00551	1.271	0.1
ADHD	Obsessive Component Disorder	0.00551	0.936	0.08
Anxiety Disorder	ADHD	0.0179	1.046	0.07
Autism Spectrum Disorder	ADHD	0.02164	1.524	1
Bipolar Disorder	ADHD	0.03655	0.998	0.05
Major Depression	ADHD	0.00334	1.875	1
Obsessive Component Disorder	ADHD	0.0266	0.973	0.05
Schizophrenia	ADHD	0.26422	1.06	0.76
Tourette's Syndrome	ADHD	0.03245	1.026	0.06
Note: mRnd can not calculate the power of MR analysis that involved binary exposure and continuous outcome.
