# Supplementary material for: ADHD and its neurocognitive substrates: A two sample Mendelian randomization study
Source: Transl Psychiatry. 2022 Sep 9;12:378. doi: 10.1038/s41398-022-02139-x (PMC9463186; doi:10.1038/s41398-022-02139-x)
Supplement: Supplementary file 4 — Test of Outliers by MR-PRESSO [file 41398_2022_2139_MOESM4_ESM.xlsx]

## Sheet: Sheet1
		MR-Egger
Exposure	Outcome	Intercept	SE	Pvalue
ADHD	Total brain volume and related metrics	0.00644539	0.0168715	0.715605
ADHD	Left Amygdala volume	0.00475107	0.0152478	0.763317
ADHD	Right Caudate volume	-0.00465258	0.0205739	0.826763
ADHD	Right Putamen volume	0.0190937	0.0144377	0.222561
ADHD	Area of right lateral orbitofrontal cortex	-0.0114935	0.0160571	0.494479
ADHD	Area of right superiorfrontal cortex	-0.00341886	0.0153209	0.829011
ADHD	Thickness of right fusiform cortex	-0.0170523	0.0141415	0.262332
ADHD	Thickness of right precentral cortex	-0.0181716	0.0175679	0.331218
ADHD	Right Sagittal stratum	-0.00417528	0.0142824	0.777467
ADHD	Splenium of the corpus callosum	-0.0290239	0.0156799	0.101317
ADHD	Left tapetum	-0.0255211	0.0176573	0.186366
ADHD	Default mode/executive/salience (dorsolateral) component (ICA2)	0.0257753	0.0144263	0.117144
ADHD	Default mode, salience/executive, attention networks (parietal) component (ICA3)	-0.00586741	0.0139622	0.686912
ADHD	Default mode, salience/executive, attention networks (angular) component (ICA4)	-0.00737912	0.0189939	0.709191
ADHD	Default mode/executive/salience (inferolateral) component (ICA6)	0.0269122	0.0148562	0.120024
ADHD	Childhood cognitive ability	0.0548324	0.036834	0.210812
ADHD	Adult Intelligence (‘g’)	0.0113512	0.00797358	0.249743
ADHD	Reaction time in children	26.377	30.6496	0.480153
ADHD	Reaction time in adults	-0.00310122	0.00192322	0.157978
ADHD	Intra-individual response time variability : factor reflecting selective attention	0.00287986	0.161962	0.98639
ADHD	Schizophrenia	-0.056437	0.0601633	0.379441
ADHD	Bipolar Disorder	-0.0140934	0.0312935	0.671305
ADHD	Major Depression	0.0196965	0.00938327	0.0898553
ADHD	Anxiety Disorders	-0.161391	0.0699098	0.0603874
ADHD	Autism Spectrum Disorder	0.00626219	0.0277339	0.832428
ADHD	Tourette's Syndrome	0.0761478	0.0504068	0.181621
ADHD	Obsessive Component Disorder	-0.0224328	0.0646759	0.740546
Total brain volume and related metrics	ADHD	-0.0107794	0.0230423	0.647119
Left Amygdala volume	ADHD	-0.0266012	0.0347606	0.463706
Right Caudate volume	ADHD	0.0254638	0.0135234	0.0729984
Right Putamen volume		-0.00892045	0.0145873	0.546375
Area of right lateral orbitofrontal cortex	ADHD	-0.00876603	0.014327	0.555773
Area of right superiorfrontal cortex	ADHD	0.000413773	0.0224575	0.985897
Thickness of right fusiform cortex	ADHD	-0.0198236	0.0266874	0.534997
Thickness of right precentral cortex	ADHD	-0.0419978	0.0204675	0.0860117
Right Sagittal stratum	ADHD	0.0100117	0.0157178	0.535203
Splenium of the corpus callosum	ADHD	-0.00342919	0.0112701	0.764227
Left tapetum	ADHD	0.00710616	0.013472	0.605579
Default mode/executive/salience (dorsolateral) component (ICA2)	ADHD	0.000716968	0.0100254	0.943496
Default mode, salience/executive, attention networks (parietal) component (ICA3)	ADHD	0.0132834	0.0124634	0.301421
Default mode, salience/executive, attention networks (angular) component (ICA4)	ADHD	0.0209848	0.0123539	0.104155
Default mode/executive/salience (inferolateral) component (ICA6)	ADHD	-0.00504466	0.0175987	0.779708
Childhood cognitive ability	ADHD	-0.0536344	0.0565175	0.412638
Adult Intelligence (‘g’)	ADHD	-0.0038313	0.00715566	0.593026
Reaction time in children	ADHD	-0.138902	0.105467	0.279395
Reaction time in adults	ADHD	-0.0210673	0.0274743	0.448999
Intra-individual response time variability : factor reflecting selective attention	ADHD	0.110187	0.0977408	0.376664
Schizophrenia	ADHD	-0.003485	0.00605322	0.565414
Bipolar Disorder	ADHD	-0.00908215	0.0168462	0.592347
Major Depression	ADHD	0.0169347	0.0158003	0.290399
Anxiety Disorders	ADHD	-0.0223489	0.0257626	0.402687
Autism Spectrum Disorder	ADHD	-0.0204238	0.0100118	0.0516758
Tourette's Syndrome	ADHD	-0.00409563	0.0119018	0.734536
Obsessive Component Disorder	ADHD	-0.0150271	0.0212867	0.496343
