# Supplementary material for: ADHD and its neurocognitive substrates: A two sample Mendelian randomization study
Source: Transl Psychiatry. 2022 Sep 9;12:378. doi: 10.1038/s41398-022-02139-x (PMC9463186; doi:10.1038/s41398-022-02139-x)
Supplement: Supplementary file 6 — Sensitivity analyses [file 41398_2022_2139_MOESM6_ESM.xlsx]

## Sheet: Sheet1
Exposure	Outcome	Method	Number of SNPs as IV	Beta	SE	Pvalue
ADHD	Total brain volume and related metrics	MR Egger	8	-0.0487375	0.187066	0.803161
ADHD	Total brain volume and related metrics	Weighted Median	8	0.0272506	0.0415732	0.512156
ADHD	Total brain volume and related metrics	Inverse Variance Weighted	8	0.0209509	0.0388375	0.589576
ADHD	Left Amygdala volume	MR Egger	10	-0.0949033	0.168574	0.588877
ADHD	Left Amygdala volume	Weighted Median	10	-0.0818404	0.0418724	0.0506403
ADHD	Left Amygdala volume	Inverse Variance Weighted	10	-0.0434154	0.0316359	0.169956
ADHD	Right Caudate volume	MR Egger	10	0.0482525	0.227458	0.837304
ADHD	Right Caudate volume	Weighted Median	10	0.000386642	0.0456513	0.993242
ADHD	Right Caudate volume	Inverse Variance Weighted	10	-0.00216794	0.0425653	0.95938
ADHD	Right Putamen volume	MR Egger	10	-0.232007	0.159619	0.184156
ADHD	Right Putamen volume	Weighted Median	10	-0.00813675	0.0423157	0.847517
ADHD	Right Putamen volume	Inverse Variance Weighted	10	-0.0250866	0.0328691	0.445329
ADHD	Area of right lateral orbitofrontal cortex	MR Egger	10	0.013358	0.177522	0.941866
ADHD	Area of right lateral orbitofrontal cortex	Weighted Median	10	-0.094696	0.0431503	0.0281951
ADHD	Area of right lateral orbitofrontal cortex	Inverse Variance Weighted	10	-0.111199	0.0341587	0.00113244
ADHD	Area of right superiorfrontal cortex	MR Egger	10	-0.00858865	0.169383	0.960803
ADHD	Area of right superiorfrontal cortex	Weighted Median	10	-0.0591906	0.0431474	0.170118
ADHD	Area of right superiorfrontal cortex	Inverse Variance Weighted	10	-0.0456392	0.0316946	0.149877
ADHD	Thickness of right precentral cortex	MR Egger	10	0.15037	0.194226	0.461077
ADHD	Thickness of right precentral cortex	Weighted Median	10	-0.0288109	0.0453929	0.525624
ADHD	Thickness of right precentral cortex	Inverse Variance Weighted	10	-0.0465595	0.0385772	0.227464
ADHD	Right Sagittal stratum	MR Egger	10	0.0446329	0.157921	0.784636
ADHD	Right Sagittal stratum	Weighted Median	10	0.00726487	0.0397766	0.855079
ADHD	Right Sagittal stratum	Inverse Variance Weighted	10	-0.000616247	0.0312373	0.98426
ADHD	Splenium of the corpus callosum	MR Egger	10	0.306807	0.173372	0.114749
ADHD	Splenium of the corpus callosum	Weighted Median	10	0.0035431	0.0423099	0.933262
ADHD	Splenium of the corpus callosum	Inverse Variance Weighted	10	-0.00776888	0.0386415	0.840659
ADHD	Left tapetum	MR Egger	10	0.296873	0.195236	0.166855
ADHD	Left tapetum	Weighted Median	10	0.00185679	0.0430959	0.965634
ADHD	Left tapetum	Inverse Variance Weighted	10	0.0202632	0.0408901	0.62021
ADHD	Default mode/executive/salience (dorsolateral) component (ICA2)	MR Egger	9	-0.288159	0.160695	0.116033
ADHD	Default mode/executive/salience (dorsolateral) component (ICA2)	Weighted Median	9	0.000992913	0.0457789	0.982696
ADHD	Default mode/executive/salience (dorsolateral) component (ICA2)	Inverse Variance Weighted	9	-0.00742	0.0380047	0.845206
ADHD	Default mode, salience/executive, attention networks (parietal) component (ICA3)	MR Egger	9	0.0588174	0.155525	0.7165
ADHD	Default mode, salience/executive, attention networks (parietal) component (ICA3)	Weighted Median	9	0.00581166	0.0421907	0.89044
ADHD	Default mode, salience/executive, attention networks (parietal) component (ICA3)	Inverse Variance Weighted	9	-0.00508923	0.0325871	0.875897
ADHD	Default mode, salience/executive, attention networks (angular) component (ICA4)	MR Egger	9	0.145754	0.211574	0.513063
ADHD	Default mode, salience/executive, attention networks (angular) component (ICA4)	Weighted Median	9	0.00455351	0.0441634	0.917879
ADHD	Default mode, salience/executive, attention networks (angular) component (ICA4)	Inverse Variance Weighted	9	0.0653818	0.0419123	0.118768
ADHD	Default mode/executive/salience (inferolateral) component (ICA6)	MR Egger	8	-0.275001	0.161406	0.139309
ADHD	Default mode/executive/salience (inferolateral) component (ICA6)	Weighted Median	8	0.0440208	0.0464363	0.343139
ADHD	Default mode/executive/salience (inferolateral) component (ICA6)	Inverse Variance Weighted	8	0.010829	0.0386808	0.779509
ADHD	Child Cognitive Ability	MR Egger	6	-0.821024	0.424787	0.125413
ADHD	Child Cognitive Ability	Weighted Median	6	-0.230011	0.0832959	0.00575589
ADHD	Child Cognitive Ability	Inverse Variance Weighted	6	-0.196209	0.0654005	0.00269876
ADHD	Intelligence (‘g’)	MR Egger	5	-0.216695	0.0874416	0.0894151
ADHD	Intelligence (‘g’)	Weighted Median	5	-0.0711041	0.0251541	0.00470236
ADHD	Intelligence (‘g’)	Inverse Variance Weighted	5	-0.0961309	0.0244008	8.1596e-05
ADHD	Reaction time in children	MR Egger	4	-308.061	368.279	0.490902
ADHD	Reaction time in children	Weighted Median	4	-4.05028	40.871	0.92106
ADHD	Reaction time in children	Inverse Variance Weighted	4	-7.38921	35.6717	0.835897
ADHD	Reaction time in adults	MR Egger	8	-0.014135	0.0181717	0.466207
ADHD	Reaction time in adults	Weighted Median	8	-0.00656548	0.0078718	0.404252
ADHD	Reaction time in adults	Inverse Variance Weighted	8	-0.0136408	0.00578801	0.0184362
ADHD	Intra-individual response time variability : factor reflecting selective attention	MR Egger	8	-0.065369	1.8713	0.973267
ADHD	Intra-individual response time variability : factor reflecting selective attention	Weighted Median	8	0.16053	0.290102	0.580019
ADHD	Intra-individual response time variability : factor reflecting selective attention	Inverse Variance Weighted	8	-0.0324079	0.236949	0.891211
ADHD	Schizophrenia	MR Egger	9	0.625161	0.67337	0.384093
ADHD	Schizophrenia	Weighted Median	9	-0.0313314	0.114048	0.78353
ADHD	Schizophrenia	Inverse Variance Weighted	9	0.000738702	0.100902	0.994159
ADHD	Bipolar Disorder	MR Egger	8	0.797093	0.279754	0.0292098
ADHD	Bipolar Disorder	Weighted Median	8	0.0120349	0.0592888	0.839145
ADHD	Bipolar Disorder	Inverse Variance Weighted	8	0.123855	0.0805249	0.124026
ADHD	Major Depression	MR Egger	7	-0.121254	0.101819	0.28715
ADHD	Major Depression	Weighted Median	7	0.105914	0.0304949	0.00051433
ADHD	Major Depression	Inverse Variance Weighted	7	0.086822	0.0291272	0.0028751
ADHD	Anxiety Disorders	MR Egger	8	1.55427	0.807374	0.10254
ADHD	Anxiety Disorders	Weighted Median	8	-0.271858	0.162657	0.0946508
ADHD	Anxiety Disorders	Inverse Variance Weighted	8	-0.287125	0.144079	0.0462803
ADHD	Autism Spectrum Disorder	MR Egger	6	0.286424	0.305175	0.401097
ADHD	Autism Spectrum Disorder	Weighted Median	6	0.358943	0.0931893	0.000117271
ADHD	Autism Spectrum Disorder	Inverse Variance Weighted	6	0.353346	0.0727229	1.18101e-06
ADHD	Tourette's Syndrome	MR Egger	8	-0.595795	0.565309	0.332496
ADHD	Tourette's Syndrome	Weighted Median	8	0.197871	0.157823	0.209932
ADHD	Tourette's Syndrome	Inverse Variance Weighted	8	0.239748	0.116872	0.0402311
ADHD	Obsessive Component Disorder	MR Egger	8	0.179789	0.723727	0.812092
ADHD	Obsessive Component Disorder	Weighted Median	8	-0.0566039	0.18701	0.762135
ADHD	Obsessive Component Disorder	Inverse Variance Weighted	8	-0.0656565	0.151716	0.66519
Total brain volume and related metrics	ADHD	MR Egger	16	-0.0765048	0.412984	0.855691
Total brain volume and related metrics	ADHD	Weighted Median	16	-0.302293	0.109621	0.00582232
Total brain volume and related metrics	ADHD	Inverse Variance Weighted	16	-0.265475	0.0836537	0.00150611
Left Amygdala volume	ADHD	MR Egger	11	0.746798	0.606617	0.249491
Left Amygdala volume	ADHD	Weighted Median	11	0.0961001	0.146004	0.510409
Left Amygdala volume	ADHD	Inverse Variance Weighted	11	0.294096	0.131502	0.0253234
Right Caudate volume	ADHD	MR Egger	24	-0.346292	0.229206	0.145062
Right Caudate volume	ADHD	Weighted Median	24	0.0872022	0.0748892	0.244255
Right Caudate volume	ADHD	Inverse Variance Weighted	24	0.072985	0.057199	0.201961
Right Putamen volume	ADHD	MR Egger	27	0.276883	0.235215	0.250221
Right Putamen volume	ADHD	Weighted Median	27	0.110876	0.0780868	0.155634
Right Putamen volume	ADHD	Inverse Variance Weighted	27	0.139557	0.0691254	0.0434988
Area of right lateral orbitofrontal cortex	ADHD	MR Egger	11	0.0416703	0.260518	0.876451
Area of right lateral orbitofrontal cortex	ADHD	Weighted Median	11	-0.204837	0.122275	0.0938922
Area of right lateral orbitofrontal cortex	ADHD	Inverse Variance Weighted	11	-0.104267	0.101452	0.304066
Area of right superiorfrontal cortex	ADHD	MR Egger	8	0.431776	0.415925	0.339233
Area of right superiorfrontal cortex	ADHD	Weighted Median	8	0.380254	0.149689	0.0110757
Area of right superiorfrontal cortex	ADHD	Inverse Variance Weighted	8	0.439055	0.120462	0.000267654
Thickness of right fusiform cortex	ADHD	MR Egger	4	0.604047	0.431952	0.296877
Thickness of right fusiform cortex	ADHD	Weighted Median	4	0.331606	0.181904	0.0683068
Thickness of right fusiform cortex	ADHD	Inverse Variance Weighted	4	0.306365	0.161182	0.0573365
Thickness of right precentral cortex	ADHD	MR Egger	8	0.430001	0.310313	0.215147
Thickness of right precentral cortex	ADHD	Weighted Median	8	-0.107683	0.147286	0.464711
Thickness of right precentral cortex	ADHD	Inverse Variance Weighted	8	-0.169027	0.118559	0.153961
Right Sagittal stratum	ADHD	MR Egger	15	-0.0158785	0.255863	0.95146
Right Sagittal stratum	ADHD	Weighted Median	15	0.0412436	0.0960114	0.667509
Right Sagittal stratum	ADHD	Inverse Variance Weighted	15	0.139131	0.0773262	0.0719761
Splenium of the corpus callosum	ADHD	MR Egger	10	0.0822358	0.172412	0.638822
Splenium of the corpus callosum	ADHD	Weighted Median	10	0.0935521	0.0784282	0.232933
Splenium of the corpus callosum	ADHD	Inverse Variance Weighted	10	0.0339054	0.0655155	0.604795
Left tapetum	ADHD	MR Egger	17	-0.200838	0.225427	0.387038
Left tapetum	ADHD	Weighted Median	17	-0.0461302	0.103357	0.655367
Left tapetum	ADHD	Inverse Variance Weighted	17	-0.0912584	0.0855237	0.285948
Default mode/executive/salience (dorsolateral) component (ICA2)	ADHD	MR Egger	30	-0.160168	0.155363	0.311398
Net_Edge_ICA2	ADHD	Weighted Median	30	-0.195912	0.0658408	0.00292468
Net_Edge_ICA2	ADHD	Inverse Variance Weighted	30	-0.149717	0.0518224	0.00386415
Default mode, salience/executive, attention networks (parietal) component (ICA3)	ADHD	MR Egger	19	-0.202323	0.168031	0.245056
Net_Edge_ICA3	ADHD	Weighted Median	19	-0.0655726	0.0693881	0.344653
Net_Edge_ICA3	ADHD	Inverse Variance Weighted	19	-0.0368034	0.0643961	0.56765
Default mode, salience/executive, attention networks (angular) component (ICA4)	ADHD	MR Egger	23	-0.24745	0.200393	0.230535
Net_Edge_ICA4	ADHD	Weighted Median	23	0.139176	0.0866339	0.108167
Net_Edge_ICA4	ADHD	Inverse Variance Weighted	23	0.0716804	0.0726461	0.323787
Default mode/executive/salience (inferolateral) component (ICA6)	ADHD	MR Egger	13	0.0600777	0.271215	0.828751
Net_Edge_ICA6	ADHD	Weighted Median	13	0.00932833	0.102327	0.927364
Net_Edge_ICA6	ADHD	Inverse Variance Weighted	13	-0.0134899	0.0842737	0.872824
Child Cognitive Ability	ADHD	MR Egger	5	0.684626	0.844707	0.476986
Child Cognitive Ability	ADHD	Weighted Median	5	-0.0933571	0.14994	0.533528
Child Cognitive Ability	ADHD	Inverse Variance Weighted	5	-0.10829	0.122565	0.376947
Intelligence (‘g’)	ADHD	MR Egger	180	-0.466038	0.359393	0.196401
Intelligence (‘g’)	ADHD	Weighted Median	180	-0.607003	0.0911892	2.80372e-11
Intelligence (‘g’)	ADHD	Inverse Variance Weighted	180	-0.653738	0.0790123	1.2967e-16
Reaction time in children	ADHD	MR Egger	5	0.00448135	0.00324531	0.261208
Reaction time in children	ADHD	Weighted Median	5	0.000258921	0.000302896	0.392651
Reaction time in children	ADHD	Inverse Variance Weighted	5	0.000217212	0.000236155	0.357684
Reaction time in adults	ADHD	MR Egger	33	1.98271	2.54112	0.441159
Reaction time in adults	ADHD	Weighted Median	33	0.233997	0.391017	0.549553
Reaction time in adults	ADHD	Inverse Variance Weighted	33	0.0507148	0.877199	0.407452
Intra-individual response time variability : factor reflecting selective attention	ADHD	MR Egger	4	-0.4786	0.393805	0.348239
Intra-individual response time variability : factor reflecting selective attention	ADHD	Weighted Median	4	-0.0117248	0.0397102	0.767795
Intra-individual response time variability : factor reflecting selective attention	ADHD	Inverse Variance Weighted	4	-0.0360834	0.032002	0.259515
Schizophrenia	ADHD	MR Egger	213	0.114251	0.100429	0.256563
Schizophrenia	ADHD	Weighted Median	213	0.00319417	0.0288821	0.911939
Schizophrenia	ADHD	Inverse Variance Weighted	213	0.0582165	0.0247211	0.0185263
Bipolar Disorder	ADHD	MR Egger	49	0.133147	0.255335	0.604495
Bipolar Disorder	ADHD	Weighted Median	49	0.000956869	0.0543836	0.985962
Bipolar Disorder	ADHD	Inverse Variance Weighted	49	-0.00177674	0.0502521	0.971795
Major Depression	ADHD	MR Egger	41	0.076427	0.52505	0.885017
Major Depression	ADHD	Weighted Median	41	0.492424	0.118537	3.26452e-05
Major Depression	ADHD	Inverse Variance Weighted	41	0.628481	0.102054	7.35226e-10
Anxiety Disorders	ADHD	MR Egger	14	0.186873	0.165465	0.280806
Anxiety Disorders	ADHD	Weighted Median	14	0.0300085	0.036501	0.411004
Anxiety Disorders	ADHD	Inverse Variance Weighted	14	0.0451784	0.0264383	0.0874839
Autism Spectrum Disorder	ADHD	MR Egger	44	0.662258	0.119899	1.91893e-06
Autism Spectrum Disorder	ADHD	Weighted Median	44	0.382301	0.0469292	3.75104e-16
Autism Spectrum Disorder	ADHD	Inverse Variance Weighted	44	0.43057	0.0398144	2.94074e-27
Tourette's Syndrome	ADHD	MR Egger	21	0.0508433	0.0768296	0.516067
Tourette's Syndrome	ADHD	Weighted Median	21	0.0255284	0.0336626	0.448236
Tourette's Syndrome	ADHD	Inverse Variance Weighted	21	0.0259158	0.025031	0.300506
Obsessive Component Disorder	ADHD	MR Egger	12	0.0414365	0.102853	0.695521
Obsessive Component Disorder	ADHD	Weighted Median	12	-0.0303918	0.036146	0.400456
Obsessive Component Disorder	ADHD	Inverse Variance Weighted	12	-0.0275446	0.03136	0.379762
